# Supplementary material for: Modulated Electro-Hyperthermic (mEHT) Treatment in the Therapy of Inoperable Pancreatic Cancer Patients—A Single-Center Case-Control Study
Source: Diseases. 2021 Nov 3;9(4):81. doi: 10.3390/diseases9040081 (PMC8628793; doi:10.3390/diseases9040081)
Supplement: Supplementary file 1 [file diseases-09-00081-s001.zip]

Archive with 1 entries (1 files):
- diseases-1343334-supplementary.pdf
